# Supplementary material for: A Comparative Study of Benchtop and Portable NIR and Raman Spectroscopic Methods for the Quantitative Determination of Curcuminoids in Turmeric Powder
Source: Foods. 2022 Jul 22;11(15):2187. doi: 10.3390/foods11152187 (PMC9331271; doi:10.3390/foods11152187)
Supplement: Supplementary file 1 [file foods-11-02187-s001.zip]

Archive with 1 entries (1 files):
- foods-1816277-supplementary.pdf
